# Supplementary material for: DNA replication in primary hepatocytes without the six-subunit ORC
Source: eLife. 2025 Apr 30;13:RP102915. doi: 10.7554/eLife.102915 (PMC12043314; doi:10.7554/eLife.102915)
Supplement: Figure 1—source data 3. [file elife-102915-fig1-data3.zip]

Archive with 1 entries (1 files):
- Figure 1-source data 3.pdf
