# Supplementary material for: DNA replication in primary hepatocytes without the six-subunit ORC
Source: eLife. 2025 Apr 30;13:RP102915. doi: 10.7554/eLife.102915 (PMC12043314; doi:10.7554/eLife.102915)
Supplement: Figure 2—source data 3. — Molecular weight markers are labeled on the left. The bands next to the arrow represent Tubulin protein. [file elife-102915-fig2-data3.zip]

Archive with 1 entries (1 files):
- Figure 2-source data 3.pdf
